# Supplementary material for: Impending Chemotherapeutic Impact of Arthrospira platensis Nanoparticles and/or Sorafenib against Hepatocellular Carcinoma through Modulation of Antioxidant Status, Tumor Marker Genes, and Anti-Inflammatory Signaling Pathways
Source: Toxics. 2023 Jan 22;11(2):107. doi: 10.3390/toxics11020107 (PMC9964820; doi:10.3390/toxics11020107)
Supplement: Supplementary file 1 [file toxics-11-00107-s001.zip]

Archive with 1 entries (1 files):
- toxics-2095481-supplementary.pdf
